# Supplementary material for: Akkermansia muciniphila ameliorates the age-related decline in colonic mucus thickness and attenuates immune activation in accelerated aging Ercc1−/Δ7 mice
Source: Immun Ageing. 2019 Mar 8;16:6. doi: 10.1186/s12979-019-0145-z (PMC6408808; doi:10.1186/s12979-019-0145-z)
Supplement: Supplementary file 1 — Gene expression profiles (Microarray analysis) of colon and ileum. Only genes that were statistically significantly different (p < 0.05) and had a fold change (FC) < − 1.2 or > 1.2 between groups are included. (XLSX 64 kb) [file 12979_2019_145_MOESM1_ESM.xlsx]

## Sheet: Sheet1
UP-REGULATED GENES COLON					DOWN-REGULATED GENES COLON					UP-REGULATED GENES ILEUM				DOWN-REGULATED GENES ILEUM
gene name	FC	p-value			gene name	FC	p-value			gene name	FC	p-value		gene name	FC	p-value
Ighv9-4	5.9988	0.0112934			Igkv15-103	-7.6074	0.00517093			Lct	8.10827	0.00493954		Igkv5-43	-11.3423	0.001205
Ighv14-4	3.61641	0.027834			Igkv8-21	-6.35527	0.00663881			Plb1	5.69984	0.00561628		Igkv5-45	-7.57926	0.00411782
Gm5169	1.98665	0.00301323			Igkv5-43	-5.85631	0.000159787			Dnase1	4.77533	0.0198739		Igkv4-59	-6.21172	0.0383208
Olfr1175-ps	1.88585	0.000638872			Ighv5-4	-4.79194	0.0028284			Ighv14-4	4.66548	0.0109257		Slc6a14	-6.08379	0.0137174
Ssxb10	1.82896	0.00368944			Igkv8-30	-4.56848	0.00173053			Fam151a	4.34403	0.0113607		Ighv1-77	-5.14922	0.00748266
Trav13-4-dv7	1.77377	0.0121211			Ighv1-77	-4.45819	0.0011065			Gm5549	4.07719	0.0052109		Igkv8-21	-3.29864	0.0203475
LOC102632658	1.76737	0.0199487			Ighg2b	-4.00816	0.00428358			Gata4	3.78648	0.0123799		Igkv4-70	-3.22359	0.0286843
9430037G07Rik	1.71577	0.00229198			Ighv1-53	-3.89444	0.0380259			Ighv1-59	3.5578	0.046903		Gm53	-2.92334	0.0428222
Pramef6	1.64909	0.0447334			Ighv5-16	-3.70423	0.040022			Asah2	3.46326	0.00574511		Ighv1-58	-2.91738	0.0461849
LOC102635127	1.62844	0.00502868			Ighv3-8	-3.61692	0.0334635			Slc23a1	3.33656	0.0320634		Hoxb9	-2.75068	0.0241937
Gm2666	1.61014	0.0134374			Ighg2c	-3.0997	0.00338531			Gm11166	3.17895	0.00149377		Mir196a-1	-2.62782	0.0465802
Mir1895	1.60126	0.0365161			Igkv2-109	-2.95811	0.00767573			Kcnj13	3.13895	0.00795829		1810065E05Rik	-2.58526	0.0071511
Olfr145	1.59878	0.00312246			Igkv5-39	-2.8413	0.0131894			Enpp7	3.05334	0.00392701		Saa1	-2.56987	0.0467256
Gm2964	1.59103	0.0291634			Igkv4-86	-2.80086	0.031956			Slc5a12	2.94668	0.0480786		Gm2964	-2.48212	0.00604706
LOC102635096	1.58022	0.030859			Igkv1-135	-2.79703	0.0372972			Slc5a4b	2.82708	0.00608082		Igkv4-57	-2.47515	0.0163569
LOC102636771	1.54575	0.0288744			Iglv3	-2.64561	0.0102973			Adh6a	2.71624	0.0077281		Cyp2c55	-2.44067	0.00180393
Gm6909	1.54445	0.0353105			Ighv10-1	-2.64053	0.0453356			Cyp2b10	2.4978	0.0403668		Ighv1-85	-2.36857	0.0421912
Fam188b2	1.53736	0.0040358			Ighv1-15	-2.46449	0.0404286			Slc28a1	2.26383	0.0325389		S100g	-2.21096	0.00957266
Pcdha5	1.52722	0.0341824			Igkv8-19	-2.28606	0.00287995			Hsd17b6	2.26252	0.0177937		Ces2b	-2.19984	0.0371236
Gm15104	1.49858	0.0471625			Ighv1-20	-2.21999	0.00140401			Apol9b	2.23597	0.000674259		Hoxb8	-2.19651	0.00255425
Gm3453	1.4981	0.036062			Ighv5-6	-2.01274	0.0377669			Ace	2.15639	0.0159072		Hoxb6	-2.18055	0.0401538
Gm13083	1.48529	0.00932137			Ighv1-62-3	-1.96206	0.0218754			Acot12	2.15386	0.00648935		Slc10a2	-2.09236	0.0296805
Gm10013	1.484	0.00743055			Ighv1-85	-1.81195	0.0409752			Gip	2.15009	0.0330291		Defb37	-1.98461	0.0131755
Rrp7a	1.47903	0.00202147			Zfp273	-1.78996	9.94136e-05			Ttll2	2.12022	0.0170523		Tat	-1.97259	0.0108456
Rdh7	1.47424	0.0215098			LOC102640468	-1.66723	0.00512418			Sft2d1	2.0755	0.0193839		Tmigd1	-1.92055	0.0213642
Mir296	1.47391	0.0201285			LOC102633000	-1.63483	0.012582			Slc9a3	2.02592	0.0395543		B020014A21Rik	-1.89437	1.07028e-05
Mir3475	1.44836	0.0268135			Cxcl13	-1.62858	0.00957601			Unc93a	2.01711	0.048418		Slc40a1	-1.87988	0.0214661
LOC432842	1.44795	0.00766462			LOC102632343	-1.62313	0.0376445			Apoa4	2.01414	0.00305122		Car1	-1.879	0.0347033
Dppa4	1.43805	0.0174084			BB287469	-1.59818	0.0105382			Gm11651	1.99958	0.00777774		Abca12	-1.87758	0.00905415
LOC102639645	1.42616	0.00602676			Blk	-1.57136	0.00378374			Trim38	1.99762	0.0425623		Hoxb7	-1.8568	0.0225336
Dcpp3	1.41065	0.0124824			Ighv1-69	-1.54889	0.0309719			Tm4sf5	1.91972	0.0142805		Ifitm7	-1.81792	0.0165866
Igkv3-9	1.4074	0.0268907			Pilrb1	-1.52931	0.00525594			Adh4	1.90234	0.0146876		Gm15128	-1.81103	0.0292066
LOC102637846	1.40666	0.00427651			Gm15527	-1.50504	0.018703			Acsm5	1.88978	0.0299827		Noxa1	-1.79455	0.000549595
Gm15448	1.38988	0.0320443			Igkv8-26	-1.49208	0.0091283			Tymp	1.77446	0.0107126		Sval1	-1.78955	0.00033718
Spin2f	1.3796	0.0472597			Vmn1r9	-1.47877	0.00362625			Ms4a10	1.75929	0.0335256		1700024P16Rik	-1.76981	0.00861819
Vmn1r94	1.37593	0.0129631			Olfr706	-1.46748	0.0238124			LOC102633000	1.75625	0.0062928		5730507C01Rik	-1.76521	0.0157382
Olfr1085	1.3736	0.033497			Mucl1	-1.46644	0.0073364			Slc28a2	1.74593	0.000822891		Lpcat4	-1.74643	0.0109315
Gm13271	1.37155	0.00349744			Scgb2b20	-1.46277	0.00684739			Cda	1.74216	0.00749033		2010005H15Rik	-1.73698	0.00090404
Gm1604A	1.37035	0.0329112			Cd4	-1.45796	0.000331863			Rnu3a	1.74148	0.00351121		Gmcl1l	-1.71367	0.0280986
Serpina3m	1.37016	0.00759209			Ccl12	-1.44499	0.03605			Tm4sf4	1.73691	0.0205514		Gm15363	-1.70827	0.00744172
Mnx1	1.36971	0.0230545			LOC102631976	-1.43819	0.0184448			Rpl6	1.73237	0.032282		Hoxb3	-1.70387	0.0303323
LOC102639351	1.36417	0.000838571			LOC102636795	-1.4362	0.00844107			Pcdha1	1.72972	0.0285484		Lamb3	-1.68975	0.0280696
Defb15	1.3629	0.00220836			LOC102631889	-1.42377	0.0392007			Mroh7	1.72872	0.00899996		Gm1965	-1.66977	0.00213868
Gm4871	1.36228	0.0338214			Sarnp	-1.42317	0.0162452			Ano6	1.69873	0.00609864		Bco1	-1.66955	0.0176062
LOC102632332	1.36191	0.0477216			Olfr1487	-1.40954	0.0227822			Ptgr1	1.6927	0.020971		Vmn1r91	-1.66291	0.0250801
Olfr691	1.36111	0.02492			Cntnap5a	-1.40858	0.0450835			Cyp17a1	1.6731	0.0142541		2610528A11Rik	-1.66229	0.00181676
Zfp787	1.3611	0.00216599			F830016B08Rik	-1.4055	0.0286188			Rragd	1.66974	0.0165877		Epb4.1l4a	-1.66179	0.0164449
Trim43c	1.35864	0.0366197			Olfr870	-1.4021	0.0396567			Gm5431	1.64427	0.00144409		Fa2h	-1.65809	0.035017
Orm2	1.35756	0.0381636			Olfr875	-1.39767	0.0486482			Gm11517	1.63742	0.0135251		Trgj3	-1.6553	0.0213095
Gm15032	1.35711	0.0394274			Ctsr	-1.39594	0.0288549			Nr1i3	1.63366	0.0490319		Paqr5	-1.65493	0.0183527
Gm17767	1.35275	0.045957			Cd72	-1.38251	0.0324048			LOC102634539	1.6116	0.00586391		Mup12	-1.64775	0.0444548
2810039B14Rik	1.34939	0.0325835			Tnip3	-1.38224	0.0454185			Slc16a10	1.60311	0.0201397		Gm21936	-1.64317	0.0384122
Gm10046	1.34896	0.0157156			LOC102635521	-1.37533	0.0361193			Gm6909	1.59919	0.0453505		Defb39	-1.63725	0.0299508
AV320801	1.34538	0.0229614			LOC102634822	-1.3732	0.00441976			Olfr373	1.59292	0.0351245		Dhrs9	-1.63521	0.00912027
Zfp772	1.34379	0.0039495			Socs3	-1.36834	0.0292894			Enpp3	1.5928	0.0291748		Hao2	-1.62756	0.0349092
Gm15217	1.34333	0.0135823			Gm4841	-1.36516	0.0285706			Gm11127	1.59227	0.0258321		Cldn8	-1.61897	0.00706061
LOC102640477	1.33809	0.0215133			Traj37	-1.35896	0.0298507			Smpdl3b	1.58556	0.013788		Plscr2	-1.60958	0.0317265
Tpt1	1.33666	0.0275502			Pcdhgb4	-1.35551	0.0151663			Pcdha11	1.58547	0.00424191		LOC102632682	-1.59051	0.0275982
Slc22a30	1.33462	0.0123987			Clec2g	-1.35546	0.0138629			Efr3b	1.58522	0.0198913		Nptxr	-1.58904	0.00891812
Olfr867	1.3329	1.05799e-05			LOC102634296	-1.34516	0.0136023			Slc7a8	1.5834	0.0148098		Gm3248	-1.58702	0.0144591
Gm4559	1.33251	0.00914091			Zfp867	-1.3444	0.0279743			Gm6897	1.58008	0.0042569		Gm10505	-1.58082	0.00728625
Sult2a2	1.32964	0.0482474			Mir30d	-1.34365	0.0149674			Kcnj2	1.57824	0.0284923		Hsd3b3	-1.5736	0.00440868
5930403L14Rik	1.32897	0.0077217			LOC102634742	-1.34251	0.0117489			Gpr39	1.56845	0.0164526		Acaa1b	-1.57053	0.00381364
Atp5o	1.32822	0.0372758			4930503B20Rik	-1.34012	0.0217433			LOC102633565	1.56069	0.0344707		Cd177	-1.56152	0.0192644
C1ql4	1.32601	0.00573702			Aoah	-1.33976	0.0414572			Il33	1.55768	0.0302945		Gm14327	-1.55073	0.00334352
Zfp442	1.31971	0.0428997			Abracl	-1.33888	0.0349004			Anxa13	1.55439	0.0125515		Hmgcs2	-1.54922	0.033933
LOC102632316	1.31915	0.0367768			Ppih	-1.33777	0.0493475			Gm14488	1.55043	0.00576689		Vmn1r159	-1.54496	0.00554569
Olfr790	1.31768	0.0060492			Xlr3a	-1.33407	0.0117137			LOC102639648	1.54922	0.00911856		Cpn1	-1.5386	0.0455231
Mir3961	1.31761	0.0305683			2310026I22Rik	-1.33332	0.0361514			Snora73a	1.54833	0.000605255		Gm4907	-1.53483	0.017855
2010106E10Rik	1.31743	0.0309253			E2f2	-1.33288	0.0237348			H3f3a	1.54005	0.0322128		Scd2	-1.52095	0.00998158
Snord64	1.31616	0.0155595			Tlr7	-1.33226	0.00682905			Cyp4b1	1.53669	0.0181538		Ankrd37	-1.51497	0.0461296
2210010C04Rik	1.3153	0.0102004			Gm5347	-1.33089	0.0474133			Gm14920	1.52376	0.0179458		Zfp944	-1.50492	0.0191583
Olfr1065	1.31274	0.0186796			Rpl28	-1.3279	0.0486207			Npl	1.52355	0.0022662		Nr1h4	-1.49768	0.0123849
Olfr981	1.30954	0.00754617			Gm19744	-1.32157	0.0352807			H2-Q2	1.52186	0.0040056		Cyp51	-1.49681	0.00111893
Olfr1167	1.30882	0.00855048			Ceacam14	-1.32081	0.00281036			H2-Q1	1.5214	0.0214972		Mir124a-2	-1.49496	0.0238003
Olfr1441	1.30832	0.0428423			Trav7-6	-1.31561	0.0423313			Cyp4v3	1.5202	0.0206195		Igkv4-56	-1.48695	0.0129413
Vmn1r194	1.30536	0.03319			Gm13272	-1.31516	0.032083			1700110K17Rik	1.51194	0.0173572		Slc13a1	-1.48232	0.031271
Krt1	1.30263	0.0267785			Hells	-1.31209	0.0204298			Gm10229	1.51085	0.0466301		Abcb1a	-1.48107	0.01012
Olfr1295	1.30204	0.0306133			LOC102634100	-1.31176	0.0354718			Slc2a2	1.50936	0.0186789		Sgk2	-1.47859	0.0372034
Nlrp9a	1.30188	0.00561313			Krt6a	-1.30958	0.0125024			Creb3l2	1.50815	0.043478		Reg3g	-1.47808	0.00946127
Fgf15	1.30185	0.00476027			Cdkn2d	-1.30894	0.00264734			Mpp4	1.49851	0.0128228		LOC102640468	-1.47577	0.00793218
Olfr1099	1.3006	0.0368769			Olfr1290	-1.30764	0.0226412			Arl14	1.49749	0.0383481		Slfn4	-1.4716	0.00477837
Cox8b	1.29934	0.0349096			LOC102633228	-1.3074	0.00672593			2010109I03Rik	1.49434	0.00484534		Car12	-1.468	0.0394602
Mir494	1.29755	0.021967			Chil1	-1.30643	0.0121263			Snora44	1.49116	0.00517702		Vmn1r94	-1.46602	0.0289172
Cdsn	1.29724	0.0314808			Ighv5-15	-1.30409	0.0494663			Car13	1.48802	0.0308633		Gm4971	-1.46145	0.000679736
Gm13277	1.29637	0.0430451			Fgr	-1.30367	0.00847385			LOC101055745	1.48624	0.0489903		Cutal	-1.46132	0.0237239
Olfr1445	1.29631	0.028231			Tas2r143	-1.30126	0.0164798			Dnpep	1.48351	0.0085951		LOC102640140	-1.45192	0.0453641
Olfr716	1.29371	0.0104406			Cenpk	-1.301	0.0185592			Bst1	1.47795	0.00494735		Reg3b	-1.45098	0.00401221
Olfr398	1.29086	0.017978			LOC102633458	-1.30051	0.0325828			Rdh7	1.46781	0.00531735		Serpina1b	-1.44946	0.0459174
Olfr1361	1.28991	0.0188777			Hist1h2bn	-1.29983	0.0366456			Spns2	1.46749	0.010066		Acot2	-1.44684	0.00295442
H2afy3	1.28866	0.0421886			Eif5a2	-1.2967	0.00502997			Pisd-ps1	1.46744	0.0123952		LOC102637408	-1.44669	0.0493706
Accsl	1.28723	0.0385207			Krtap19-9b	-1.2961	0.0160952			LOC102638051	1.46344	0.0269039		Olfr1046	-1.44162	0.00196252
Catsperg2	1.28593	0.00668413			Mir290a	-1.29566	0.0183994			Igkv3-9	1.46338	0.0325537		B3gnt6	-1.4398	0.00384137
Olfr486	1.2838	0.0447277			LOC102632079	-1.29376	0.0199222			Pld2	1.45932	0.00430342		Tspan1	-1.43979	0.0055104
D830014E11Rik	1.28272	0.0117414			Slc16a8	-1.29332	0.00358066			Soat2	1.45605	0.0158715		Hsd3b2	-1.43925	0.0232852
Proc	1.28254	0.0114544			Vmn2r62	-1.29293	0.0396971			1810055G02Rik	1.45425	0.0166146		Gm2464	-1.43921	0.0393702
Olfr448	1.28127	0.0314152			Olfr1437	-1.29292	0.00653663			Rpl35a	1.45313	0.0264549		Fdft1	-1.43826	0.0189273
Slc2a2	1.28105	0.0169594			Hhex	-1.29279	0.0251434			Slc25a45	1.44974	0.023207		Sult1c2	-1.43417	0.00844026
Vmn2r86	1.27934	0.0064025			I830077J02Rik	-1.29222	0.0189005			Cox5b	1.44878	0.00960819		Fgf10	-1.4335	0.00442384
Krt80	1.27895	0.0381482			B3gat2	-1.29214	0.0285481			Maob	1.44385	0.0195067		Gm2666	-1.43193	0.0464991
2410007B07Rik	1.27863	0.0169744			Rarb	-1.28992	0.0102005			LOC102634389	1.44306	0.0280537		Hsd17b13	-1.42819	0.0138497
Ccdc177	1.27784	0.0168175			A330009N23Rik	-1.28746	0.0183238			Slc7a15	1.44038	0.0411333		St6galnac6	-1.42772	0.00114511
Gm6297	1.27748	0.0201868			Gimap8	-1.28593	0.0242903			LOC102632388	1.43957	0.00404985		Il7	-1.4275	0.00140884
C530044C16Rik	1.27742	0.00213017			5730522E02Rik	-1.28554	0.00963901			Cml1	1.4342	0.0355622		Ddah1	-1.42698	0.0213184
BC002059	1.2764	0.0401707			Npl	-1.28503	0.0117327			Gramd1b	1.43215	0.00345015		Mettl7b	-1.42502	0.0262443
Frmd3	1.27561	0.0075327			Pthlh	-1.28067	0.00665972			Hmgb2	1.42962	0.00388513		Sema3c	-1.42003	0.0150196
Olfr628	1.2756	0.0106807			Clec4n	-1.27903	0.0136068			Edn3	1.42892	0.00211572		Ildr1	-1.41996	0.0207803
Olfr967	1.27528	0.00632689			Olfr544	-1.27789	0.00908872			Atp7b	1.41782	0.0141742		Gm13034	-1.41975	0.0150156
Olfr491	1.27446	0.0226441			Olfr1465	-1.27788	0.0270039			Bche	1.41592	0.00736855		Cldn2	-1.41461	0.0287211
Olfr912	1.27402	0.00904706			Tk1	-1.27671	0.0260333			Snora5c	1.41449	0.000128408		Endod1	-1.41449	0.00311023
2700038G22Rik	1.2738	0.037595			Gimap1	-1.27647	0.0184679			Dusp6	1.41335	0.0080407		Zfp2	-1.41064	0.0128827
Gnmt	1.27343	0.0421709			LOC102638504	-1.27625	0.0201099			Slc15a1	1.41328	0.0101506		Renbp	-1.40982	0.0470828
Gemin8	1.27276	0.0125525			Mir350	-1.27604	0.00983266			Cdr2	1.41293	0.0330325		Prss23	-1.40876	0.0161847
Gm15638	1.27267	0.0221824			LOC102635305	-1.27436	0.0107799			D130043K22Rik	1.41155	0.0412906		AA467197	-1.40454	0.0369415
LOC102638110	1.27151	0.0354149			Calm5	-1.273	0.0192208			Slc5a11	1.4113	0.0319293		Olfr160	-1.40425	0.0430278
Snora75	1.27065	0.0212418			Tubg2	-1.27258	0.0151827			Snord104	1.41033	0.00931184		Mboat1	-1.40134	0.0364454
Gm765	1.26987	0.00178112			Trav8-1	-1.27124	0.02952			Anxa4	1.41016	0.00870507		Gm6568	-1.39861	0.0128311
Tsen2	1.26962	0.0280613			Hmmr	-1.26634	0.00208099			Trp53rk	1.40998	0.0154046		Neu1	-1.39793	0.0332445
Mir3081	1.26783	0.0487648			Gm6300	-1.26558	0.020299			Mir6516	1.40944	0.0020597		Mir1946a	-1.39631	0.0129115
Tomm6os	1.26593	0.0135793			Olfr1132	-1.26275	0.0157045			Tmem86a	1.40796	0.0224121		Ankef1	-1.39462	0.00779989
Gm14744	1.2643	0.0402989			Il5	-1.26272	0.0142964			Pcdhgb4	1.40738	0.00746852		Tmem171	-1.38698	0.0295541
LOC102638623	1.26401	0.0451115			Chaf1a	-1.26186	0.0177363			Klkb1	1.40697	0.0184469		Hist1h3h	-1.38649	0.00814967
Tbxa2r	1.26253	0.0244293			Cbln2	-1.26029	0.0314665			Snora61	1.40178	0.00872451		Gm2933	-1.38615	0.0456125
Ankrd60	1.26157	0.00730606			Olfr66	-1.25915	0.00728755			2010107G12Rik	1.40151	0.00334701		Ffar4	-1.381	0.00448672
Gm10244	1.26108	0.0399382			Taf13	-1.25881	0.0186809			Slc4a5	1.40089	0.0484725		Olfr1175-ps	-1.38076	0.0486692
Olfr1109	1.25909	0.0480709			Gm2027	-1.25816	0.0216377			Usp35	1.40032	0.0193919		LOC102636378	-1.37852	0.00504954
Zfp111	1.25712	0.016088			Nxnl2	-1.25763	0.0387178			Nrn1	1.39886	0.0113593		Gm2825	-1.37704	0.00701629
Rprml	1.25678	0.00332025			Mir181b-1	-1.25712	0.0468815			Rbp2	1.39834	0.0114683		Mir7-1	-1.37666	0.00814703
Serpinb6c	1.25629	0.0384836			Erdr1	-1.25613	0.0103709			Rap1gapos	1.39772	0.00293789		Trpm6	-1.37243	0.0461805
Olfr328	1.25585	0.0271735			A530020G20Rik	-1.25581	0.0189445			Pxdc1	1.39751	0.00701306		Nkain1	-1.37119	0.0184368
Xlr5c	1.2556	0.00312448			Vmn1r45	-1.2522	0.00369275			LOC102639005	1.39714	0.00230445		Klk1	-1.36657	0.00112649
Mir1929	1.25551	0.0328431			Trim52	-1.25191	0.0135653			Tbc1d24	1.39528	0.00481262		Atp2b1	-1.36544	0.0140244
Vmn2r91	1.25503	0.00377927			Slc5a4a	-1.25191	0.0228749			LOC102636360	1.39409	0.0420637		Ms4a5	-1.36408	0.01521
Coprs	1.25494	0.0192211			LOC102637926	-1.25061	0.0193308			Snora16a	1.39378	0.0139091		Gcg	-1.36386	0.0097715
4930512B01Rik	1.25463	0.0269628			1700006J14Rik	-1.25052	0.0357977			LOC102640635	1.39365	0.024581		Pcsk9	-1.36328	0.00136979
D630013N20Rik	1.25458	0.0277738			Gm3250	-1.25023	0.0141505			Oas3	1.39338	0.00310674		0610040B10Rik	-1.36233	0.0219517
Tha1	1.25414	0.0292422			Hes2	-1.2488	0.00540091			Gm10471	1.39316	0.0256868		Bex1	-1.36139	0.00148938
Zfp296	1.25192	0.0334178			Tlr12	-1.24791	0.0303866			Mir5104	1.39224	0.0166205		Spsb4	-1.3607	0.0347461
Zcwpw2	1.25061	0.02223			Cstad	-1.24717	0.0452893			Usp17lb	1.39127	0.035555		Vmn1r59	-1.35972	0.0217289
Adarb1	1.24977	0.0236323			Gm11149	-1.24593	0.0146266			Gprc5a	1.39076	0.000517111		Zfp595	-1.35971	0.00261341
Olfr822	1.24962	0.0133501			Pcdhga7	-1.24546	0.0298021			Snora34	1.38686	0.0264278		Ces1f	-1.35941	0.0357725
LOC102634561	1.24784	0.00668895			Esp6Esp5	-1.24541	0.0415083			Ngp	1.38672	0.0074716		Prkaa2	-1.35729	0.00537304
Cdk15	1.24698	0.0250874			Ms4a4d	-1.24535	0.0258172			Eepd1	1.38636	0.0060878		Gnpnat1	-1.35567	0.0019699
Ddn	1.24568	0.0228476			Astn1	-1.2445	0.0334319			Mir3081	1.38512	0.0159756		Baat	-1.35408	0.013617
Tmem202	1.2446	0.024354			Sox7	-1.24403	0.0213324			Rhou	1.38392	0.0023659		Insl5	-1.3527	0.0460023
Zfp574	1.2443	0.0426425			Neil3	-1.24377	0.00461609			Abca1	1.38311	0.01977		Tssk3	-1.35229	0.032763
Spatc1l	1.24404	0.0296852			4930428G15Rik	-1.24318	0.012475			Samd8	1.37837	0.00448432		Abcg2	-1.34944	0.0165569
Emilin3	1.24397	0.0478253			C1ra	-1.24216	0.0321726			Hsf5	1.37683	0.00785698		Klrb1-ps1	-1.34927	0.020404
5133400J02Rik	1.24224	0.00433879			Bmp8b	-1.24031	0.0481824			Fam104a	1.37606	0.0039029		Smok3a	-1.34849	0.0173907
1700063H04Rik	1.24069	0.0438586			Gm9054	-1.24012	0.0462529			Olfr170	1.37463	0.0396418		LOC102640477	-1.34815	0.0107961
Rps11	1.23919	0.0232723			Fmnl1	-1.23899	0.0125343			Olfr981	1.37392	0.00706316		Dmbt1	-1.34668	0.0103689
9330182O14Rik	1.23902	0.046159			Pramel1	-1.23715	0.00790388			Sgpl1	1.37371	0.0195547		Gm15446	-1.34612	0.0192966
Gm20742	1.23888	0.00986649			5430435G22Rik	-1.23684	0.0428559			Slc14a1	1.37133	0.0122585		Npy4r	-1.34583	0.00803289
Olfr1259	1.23883	0.0269581			Kcng2	-1.23621	0.0233274			Scarna6	1.3713	0.0101594		Slc44a4	-1.34482	0.019927
Zc3hav1l	1.23876	0.00932442			9230112J17Rik	-1.23548	0.0327536			Trbv12-1	1.37034	0.000797414		Mir1905	-1.34474	0.0298454
Fitm1	1.23829	0.0333938			C5ar1	-1.23536	0.0301232			Ido1	1.3686	0.00104355		LOC102636235	-1.34377	0.0445696
Unkl	1.2375	0.00064452			LOC100503594	-1.23488	0.0411269			Nek6	1.36685	0.01239		Sqle	-1.34293	0.044356
Olfr157	1.23741	0.0365375			Igfbp2	-1.23223	0.0292353			Gpr155	1.36671	0.0318659		Slc2a13	-1.341	0.00668997
Olfr715	1.23436	0.00364586			Gpr144-ps	-1.23191	0.0383582			Epb4.1l3	1.36333	0.0104902		Acat2	-1.341	0.0012893
Gm8221	1.23396	0.0311311			Gm11190	-1.23159	0.0346046			Hcn1	1.36129	0.00745718		Retnlb	-1.33861	0.00648114
Gm10860	1.23381	0.0288248			Aida	-1.23134	0.0159328			Zfpm1	1.3585	0.0467253		Trav14-1	-1.33483	0.0270444
Foxe3	1.23369	0.0115435			Gpr176	-1.22969	0.0436008			Magea1	1.35836	0.024702		Zfp560	-1.33462	0.00298028
Ube2cbp	1.23331	0.0210372			Mir181d	-1.22897	0.0455444			Tdgf1	1.35512	0.0175299		Rnasel	-1.33379	0.0118343
Pcgf1	1.23325	0.00114657			Zfp955a	-1.22886	0.0482523			Homer2	1.35492	0.0139697		Fdx1l	-1.33074	0.0122103
Olfr653	1.23218	0.0423428			LOC102640118	-1.22865	0.02612			LOC102639455	1.35123	0.0136504		2410012M07Rik	-1.32992	0.0141362
Olfr538	1.23179	0.0434634			Olfr1392	-1.22641	0.0358539			Aldh4a1	1.35042	0.00318573		Plscr4	-1.32893	0.0349997
LOC102640858	1.23176	0.0479244			Dnah7c	-1.22442	0.000408707			Acy1	1.34924	0.0238732		Jmjd7	-1.3279	0.00537467
Npw	1.23135	0.0227804			Gpm6b	-1.22404	0.0260922			Sec14l2	1.3476	0.0328266		Hmgcs1	-1.32666	0.0151604
Gm6042	1.23114	0.0291962			Mir148b	-1.22148	0.0461569			Snora15	1.34435	0.0284993		Nipal2	-1.32658	0.00126384
2310034O05Rik	1.2306	0.00736445			Pirb	-1.22145	0.0413267			Snora52	1.34429	0.00813774		Slc30a1	-1.32657	0.045882
Olfr1272	1.23029	0.0295948			Gatm	-1.22125	0.0276933			LOC102632661	1.34347	0.0483834		AI450353	-1.32605	0.0097571
Sec14l3	1.23014	0.0103655			Ttc26	-1.22075	0.00987096			Gpx2	1.34263	0.00260234		Grpr	-1.32387	0.00344202
Prl3d1	1.23009	0.0170115			Mir344-2	-1.22046	0.00564392			Xpnpep1	1.34216	0.00695012		Vsig4	-1.3211	0.0235775
Defb48	1.22902	0.00545824			Ret	-1.2203	0.024948			Olfr506	1.33987	0.0369215		C1qtnf3	-1.32064	0.000923094
Gm3510	1.22889	0.0497375			Rcvrn	-1.21938	0.038419			Ptgdr	1.33883	0.0306615		Mir194-2	-1.31224	0.00531532
Odf3	1.22836	0.0455828			Mir17	-1.21841	0.0263952			Snora73b	1.3382	0.0051347		Prss30	-1.31169	0.00900351
Upp2	1.2283	0.0204175			Klra10	-1.21827	0.0432847			Mical1	1.33677	0.0292241		Ccl28	-1.31096	0.00782463
Olfr1278	1.22766	0.0105874			Mir3097	-1.21673	0.0317952			Gda	1.33171	0.00644304		Olfr887	-1.30902	0.0367539
Cisd3	1.22709	0.0204846			Lrrtm4	-1.2152	0.0351897			Bco2	1.33035	0.0444139		Akap17b	-1.30823	0.00905349
Olfr1000	1.22706	0.0169368			Sycp1-ps1	-1.21475	0.00746264			Defa-ps13	1.32791	0.00454235		Mageb5	-1.30818	0.0292386
Pnliprp1	1.22658	0.00834343			Cyp26c1	-1.21372	0.00936684			Abcc2	1.32505	0.0311439		Sqrdl	-1.30736	0.0190982
4930465M20Rik	1.22601	0.0180523			Aldh3b2	-1.21333	0.0383837			Krt12	1.32473	0.00733669		Mfsd4	-1.30544	0.00690007
Slc6a4	1.22581	0.0204925			Vcam1	-1.21166	0.00442624			Als2	1.32387	0.0437242		Sst	-1.30467	0.0378855
4933404K08Rik	1.22525	0.0143798			Esco2	-1.20939	0.0127008			Aldh1a3	1.32387	0.00299654		LOC102635261	-1.30403	0.0200664
LOC102633809	1.22517	0.0293622			4930426L09Rik	-1.20932	0.0131162			Zfp820	1.32356	0.00655597		Itga2	-1.30395	0.0063689
Tymp	1.225	0.0426955			Neurog1	-1.20902	0.0491633			A230103J11Rik	1.32237	0.00670534		Slc51b	-1.3036	0.0172896
Olfr881	1.22466	0.0102371			Gm20815	-1.20869	0.0340833			Traj5	1.3221	0.023903		Fam161a	-1.30139	0.0170184
Tmem132cos	1.22421	0.0480497			Tnfsf14	-1.20816	0.0114661			B4galt5	1.32177	0.0409917		Oxct1	-1.30131	0.00759109
Olfr1135	1.22317	0.0159016			Bcas3os2	-1.20791	0.0242267			Vwa1	1.32023	0.00521122		Mir5103	-1.3007	0.00456371
Zfp879	1.2226	0.0224774			Dnajc5b	-1.20747	0.0345802			Entpd7	1.31863	0.0358585		LOC102632994	-1.29999	0.0279123
Zfp703	1.22256	0.0398746			Pitx3	-1.20707	0.00593273			2010003K11Rik	1.31813	0.0191471		Glul	-1.29934	0.0160788
Olfr671	1.22219	0.0107758			Spock1	-1.20569	0.0278224			Tmem86b	1.31774	0.0427964		Ube2dnl1	-1.29881	0.0461532
Gm4994	1.22081	0.0204663			Rnf157	-1.2055	0.0483566			Pcyt1a	1.31607	0.0114928		Fbp1	-1.29822	0.0284142
Apol7a	1.22023	0.0181919			Prss55	-1.20487	0.0244085			Gm17762	1.31571	0.0417941		Gm17619	-1.29794	0.0022696
A730013G03Rik	1.22	0.0353261			AV064505	-1.20451	0.04292			1700019G17Rik	1.31554	0.0103273		Gm13139	-1.2965	0.00725193
Ptges3	1.21838	0.0209477			Fam188b	-1.20388	0.0110419			LOC102637966	1.31476	0.0179161		Msmo1	-1.29616	0.0364597
C77080	1.21776	0.00279812			LOC381967	-1.20245	0.00599661			Il27ra	1.31458	0.0308886		Dlk2	-1.29367	0.0283873
Wdr66	1.21751	0.0401335			Olfr1393	-1.20223	0.0470334			Rnu73b	1.31366	0.0199601		Cyp2c54	-1.29367	0.0238883
B230398E01Rik	1.21671	0.0408124			Htr1d	-1.20143	0.035166			Gm5965	1.31166	0.0435851		Vmn1r194	-1.29352	0.00914271
Slc5a11	1.21562	0.0131352			Mir130b	-1.20019	0.0483303			Pdcd5	1.3097	0.0323332		Klk1b5	-1.2925	0.0354475
Rsph3a	1.21386	0.047641			Pla2r1	-1.20004	0.00378366			Gm13102	1.3096	0.0131947		2610044O15Rik8	-1.28835	0.00464155
Olfr272	1.21331	0.0193022			Krt86	-1.20004	0.0394424			2610018G03Rik	1.30867	0.0139024		Plscr1	-1.28761	0.0075545
LOC102639127	1.21318	0.000981299								Trim30b	1.30744	0.0203076		Gm6251	-1.28751	0.0200602
Olfr113	1.21302	0.0364292								Clca6	1.30583	0.00107633		Pdgfc	-1.28626	0.020818
Hist1h4k	1.21238	0.047422								Creb3l3	1.30436	0.0106087		2410141K09Rik	-1.28622	0.00910364
8030453O22Rik	1.21207	0.0317929								Sgk3	1.30389	0.0199599		Abcc3	-1.28614	0.00308061
Dcc	1.21104	0.0198468								Agmo	1.30283	0.0393673		Olfr1099	-1.28584	0.0446351
Gm13034	1.21097	0.0172809								Aqp1	1.3027	0.0141292		Efcab1	-1.2858	0.0396157
Sox8	1.2092	0.0258324								Adipor2	1.30215	0.0112442		Gm16525	-1.28564	0.043539
LOC102633930	1.20799	0.0352387								Odf3b	1.30203	0.0437792		Npm1	-1.28441	0.000861302
1300017J02Rik	1.20768	0.00868096								1700003H04Rik	1.30195	0.0030509		Ly6a	-1.28328	0.00841538
Csl	1.20721	0.0314819								Adh1	1.30123	0.0219685		Gm21319	-1.28278	0.00618589
H2-M1	1.20685	0.0408237								Cyp3a13	1.30122	0.0177108		Insig1	-1.28196	0.0100834
Olfr62	1.20647	0.0186494								Il2rb	1.30096	0.0012589		Hbb-bs	-1.27877	0.0192977
LOC101056089	1.20564	0.00609834								Mir3968	1.30059	0.0218046		Frrs1l	-1.27719	0.0462482
Mef2b	1.2052	0.0410172								Snora70	1.30018	0.0398624		B630019K06Rik	-1.27647	0.0394062
6430550D23Rik	1.20513	0.00591667								Snora31	1.29975	0.0311991		Sprr2b	-1.27593	0.0393593
Gm10389	1.20389	0.0451503								LOC102639182	1.29914	0.0127855		Zfp599	-1.27506	0.0026193
Gjd3	1.2028	0.01114								Olfr1368	1.299	0.0340349		Hhipl1	-1.27448	0.018254
LOC102637059	1.20236	0.0402676								Hk1os	1.29889	0.0288329		Fgfbp1	-1.27431	0.00353125
Trim66	1.20194	0.0025592								Olfr338	1.29845	0.0125538		Vmn1r63	-1.27416	0.0202206
LOC102635192	1.2014	0.0151016								9530003J23Rik	1.29743	0.0307536		Plat	-1.27413	0.044426
Zbtb45	1.20109	0.0289551								Snord49b	1.29675	0.00829913		Baalc	-1.27336	0.0398724
Hoxd13	1.20069	0.0297832								Olfr299	1.29644	0.00193985		Rac3	-1.27268	0.00250175
LOC102638632	1.20047	0.00422407								Fbln1	1.29501	0.0436815		Aoah	-1.27257	0.0271904
										Snord15b	1.29372	0.0323812		Tc2n	-1.27211	0.0104324
										Nme5	1.29356	0.00754309		Olfr522	-1.27191	0.0330699
										C86187	1.29147	0.00417369		Gpx7	-1.27162	0.0226029
										AI507597	1.29135	0.0463603		P4ha3	-1.27155	0.0318443
										Daf2	1.2913	0.0130017		Klri2	-1.27057	0.0223302
										Ly75	1.29063	0.0197284		Shc3	-1.27009	0.0041626
										Kif27	1.29053	0.00507377		9930012K11Rik	-1.26993	0.0323483
										Apol10a	1.29048	0.0465043		Tatdn3	-1.26821	0.00488064
										Npc1l1	1.29046	0.00558945		Gm13403	-1.2678	0.024492
										Zfp709	1.29031	0.00771099		Ampd3	-1.26609	0.0177541
										LOC102635682	1.28967	0.0398139		Pyy	-1.26557	0.00981567
										LOC102636239	1.28884	0.0247543		Pdzk1ip1	-1.26496	0.0195454
										Eno3	1.28878	0.00331137		Gm12814	-1.26459	0.0357911
										Dynll1	1.28811	0.00344403		Ccl8	-1.26273	0.0145287
										Zfp873	1.28732	0.0215921		Iapp	-1.25868	0.0140614
										Ugt1a9	1.28724	0.0480733		Opn3	-1.25865	0.00840917
										Slc43a2	1.2867	0.0309873		B4galt4	-1.25776	0.00427422
										Fbxo47	1.2863	0.022613		C1qtnf9	-1.2568	0.0151889
										Faah	1.28577	0.0407249		Rpa3	-1.25586	0.0169291
										Gas2l2	1.28462	0.0212327		Gm6642	-1.25448	0.0179698
										Gfod1	1.28433	0.00463873		Ly96	-1.25291	0.00495547
										Mir1896	1.28337	0.0433804		Gm10706	-1.25116	0.0430232
										Mir3109	1.28335	0.0105233		Gm5595	-1.25106	0.0388355
										Olfr10	1.28184	0.000960399		Gm15638	-1.25048	0.0378695
										Ly6g6d	1.2817	0.0185289		Gm10349	-1.24772	0.0223603
										Dpcr1	1.28167	0.0418948		Nbea	-1.24731	0.0271343
										Ifna15	1.28107	0.0221452		Gm16497	-1.2464	0.00231568
										Vwce	1.28058	0.0407741		Upk1a	-1.24626	0.030447
										Map3k6	1.27981	0.0278502		4931406C07Rik	-1.24486	0.0280013
										AW011738	1.27941	0.00669655		Cd160	-1.24464	0.0223898
										Tmem179	1.27836	0.0039888		Gabarapl2	-1.24442	0.0325386
										Slc25a15	1.27674	0.0057759		Pglyrp1	-1.24392	0.0117198
										Arl5c	1.27643	0.0348962		Zfp935	-1.24377	0.00506106
										Mfsd7b	1.2757	0.0238749		Nsdhl	-1.24374	0.0108646
										Wdpcp	1.27509	0.0249296		Gm16287	-1.24272	0.0298931
										Tmem151a	1.27487	0.0273854		Mir181d	-1.24258	0.000483838
										Tmem144	1.2747	0.00814871		Bcas3os1	-1.24207	0.0369114
										Gm15941	1.27354	0.0485805		6330411D24Rik	-1.24166	0.0197834
										Adam39	1.27274	0.0119423		Gm8526	-1.24141	0.0222148
										Frmd8os	1.27134	0.0354403		Cyr61	-1.24122	0.0413318
										Slc36a1	1.27067	0.0415127		Dhcr7	-1.24074	0.00653824
										Abcd1	1.27046	0.0110725		Gm4884	-1.2399	0.0295369
										Olfr325	1.27027	0.00611765		2700097O09Rik	-1.23911	0.029162
										Rsad1	1.26981	0.00265857		AI314278	-1.23836	0.0051722
										Ada	1.26934	0.0399119		Edil3	-1.23789	0.0399234
										Ptdss1	1.26876	0.0123394		Oit1	-1.23717	0.0227191
										Gm13580	1.26875	0.00123047		Stard5	-1.2362	0.0288916
										Cryge	1.26762	0.00336058		Sct	-1.2362	0.0169988
										Slc39a2	1.26742	0.0394487		Stox1	-1.23605	0.0161033
										Pabpc6	1.26665	0.0204798		Olfr1465	-1.23588	0.0177237
										LOC102638933	1.26592	0.0170104		Gm15455	-1.23554	0.0406634
										Gm4454	1.26562	0.0410573		Gm3336	-1.23505	0.0421914
										Gm10451	1.2649	0.0086124		Fam171a2	-1.2346	0.00111663
										Mtmr4	1.26449	0.00460724		Dio2	-1.23405	0.0467508
										Trib3	1.26412	0.0275956		Lss	-1.2335	0.0216392
										Sec24d	1.2618	0.0370592		Slc5a8	-1.23336	0.0137012
										Mir1983	1.26178	0.0103297		H2-M10.6	-1.2331	0.0130738
										Dlg3	1.26135	0.0121219		Gcnt3	-1.23298	0.0430711
										Acbd4	1.26134	0.0490383		A4gnt	-1.23143	0.00424279
										Lta	1.26085	0.0259713		Chrm4	-1.23119	0.015508
										Gm15217	1.26064	0.0339127		Cd9	-1.23087	0.020127
										Olfr1418	1.25866	0.0414544		Fam221b	-1.23083	0.0466765
										Gata5	1.25853	0.00275937		1700003F12Rik	-1.2308	0.0139337
										Ormdl3	1.25802	0.00770714		Slc25a4	-1.22986	0.0441554
										9130230L23Rik	1.25607	0.00703833		Gm15292	-1.22879	0.0413111
										Trim12a	1.25591	0.0187291		Mir2136	-1.22863	0.0049146
										Olfr1155	1.25548	0.00559062		4930428N03Rik	-1.22849	0.0321916
										1700010K23Rik	1.25518	0.000754593		9130024F11Rik	-1.22816	0.0484894
										Vmn2r1	1.25518	0.0480151		Cox20	-1.22792	0.00325198
										Sec16b	1.25369	0.0158611		Gsta4	-1.22761	0.00730466
										Tas2r107	1.25342	0.0427937		Vcan	-1.22738	0.00678348
										Gm7030	1.25321	0.0161737		Myh4	-1.22667	0.0482768
										Mettl13	1.2532	0.017725		Pcdhb14	-1.22662	0.0395636
										Olfr586	1.25273	0.0209647		Pnoc	-1.2263	0.0180339
										A230020J21Rik	1.25251	0.00525629		Ldlr	-1.22558	0.0170602
										Zfp235	1.25226	0.0394507		Gm14295	-1.22533	0.0467326
										Olfr539	1.25047	0.0133161		Olfr1360	-1.22499	0.0314242
										Ifi27l2b	1.24917	0.0318406		Ctnna3	-1.22497	0.028269
										Igf2	1.24856	0.0254461		Mctp2	-1.22409	0.014503
										Ssx9	1.24856	0.00837972		Gm5947	-1.22369	0.0110906
										Cerk	1.24814	0.0469588		Olfr994	-1.22365	0.0322089
										Snord16a	1.24801	0.0331252		4930572O13Rik	-1.22298	0.0243429
										Prss2	1.24771	0.0328757		Khdrbs3	-1.22222	0.0190484
										Mme	1.24731	0.0154214		Mid2	-1.22144	0.0120273
										Star	1.24722	0.00504434		Ube2v2	-1.22128	0.0453211
										Pisd-ps2	1.24704	0.0244934		Cracr2b	-1.22104	0.0133793
										4930503H13Rik	1.24681	0.00769851		Mir759	-1.22038	0.00593153
										Snord55	1.24612	0.0165712		Olfr221	-1.22033	0.0373676
										A230057D06Rik	1.24571	0.00492068		Rassf9	-1.22033	0.0310468
										2610020F03Rik	1.24565	0.00955491		Gpx3	-1.22003	0.0167987
										Ces2f	1.24394	0.0295851		Slc22a29	-1.21983	0.0305156
										1700001J03Rik	1.24371	0.03601		Olfr1019	-1.21808	0.0368465
										Ap5b1	1.24193	0.0138994		Hoxd8	-1.2171	0.0336067
										D630033O11Rik	1.24181	0.0146366		Robo2	-1.21654	0.0403356
										Gm4221	1.24162	0.047615		Vmn2r56	-1.21636	0.0175671
										Serpina11	1.2416	0.00398554		Nr5a1	-1.21605	0.0197785
										Cyb5r3	1.24108	0.0286102		Slc39a12	-1.21594	0.0186982
										Rag1	1.24064	0.0264764		Zfp429	-1.21575	0.0445101
										Sh2d1a	1.24025	0.0335565		D730048I06Rik	-1.21567	0.0256553
										2610318N02Rik	1.23981	0.00473596		Reg4	-1.2155	0.00850374
										Obox6	1.23953	0.0252887		Olfr1008	-1.21542	0.0448743
										Gm12279	1.23936	0.0222773		LOC100862214	-1.21492	0.0395095
										Vmn1r86	1.23898	0.0105349		Gm10639	-1.21476	0.0192499
										Slc22a4	1.23855	0.0484833		Zfp930	-1.21442	0.00966705
										Kcnj15	1.238	0.017451		Pigr	-1.21439	0.00524262
										Acsf2	1.23777	0.00250166		Rpl14	-1.21419	0.032408
										1700018C11Rik	1.23741	0.0308672		Boc	-1.21385	0.0112831
										Serpinb9g	1.23638	0.0336492		Rasa4	-1.21384	0.000825334
										Peli1	1.23473	0.0101498		Olfr68	-1.2131	0.0345354
										Glud1	1.23444	0.0322341		Gpr151	-1.21237	0.00232936
										Arg2	1.23421	0.0227884		2810454H06Rik	-1.21104	0.0376055
										Sp6	1.2342	0.0331504		Aim2	-1.20972	0.00674069
										LOC102632222	1.23276	0.00341183		C230072F16Rik	-1.2097	0.0051178
										Rhod	1.23247	0.0286091		Chrna9	-1.20892	0.0454155
										Ppp1r3fos	1.23216	0.031232		Slc51a	-1.20886	0.0245545
										Slc6a4	1.2319	0.0373642		Fam189a2	-1.20838	0.0359772
										Gjb3	1.23029	0.0357684		Phgr1	-1.20835	0.0271464
										4933422H20Rik	1.22962	0.016508		Zfp90	-1.2082	0.0211326
										Ppap2a	1.22921	0.0231767		Krt7	-1.20819	0.00899688
										Proc	1.22914	0.0203155		Vav3	-1.20725	0.0431694
										Xdh	1.22899	0.0187885		Dkk1	-1.20666	0.0055229
										Gm15628	1.2289	0.0342563		Tmem47	-1.20665	0.0198917
										LOC101055707	1.22887	0.0330094		Gstm2	-1.20629	0.0232138
										Slc3a2	1.22799	0.0468138		Cyp8b1	-1.20628	0.036219
										Ncald	1.22679	0.0166534		Tgif1	-1.20562	0.00428034
										1700112J16Rik	1.22573	0.00381027		Ptprj	-1.20508	0.0179569
										Slx4	1.22506	0.00663758		Npvf	-1.20506	0.00891032
										Pnkd	1.22442	0.00932597		Nyx	-1.20498	0.00775481
										1500035N22Rik	1.22426	0.0242736		Casc4	-1.20453	0.031089
										Mir697	1.22284	0.0170524		LOC102634130	-1.20396	0.0491603
										4931429I11Rik	1.22278	0.00700355		BB031773	-1.20386	0.00979294
										LOC102634333	1.22259	0.0310063		Pacsin3	-1.20305	0.0126173
										I0C0044D17Rik	1.22201	0.0477161		Zfp759	-1.2029	0.0249423
										Zc2hc1c	1.22197	0.0197138		4931440P22Rik	-1.20228	0.0398122
										Ppid	1.22178	0.0493236		Stim1	-1.20214	0.0146102
										LOC102637589	1.22177	0.0333183		Gm12789	-1.2021	0.0150176
										Gja6	1.22137	0.0162643		Hpse2	-1.20206	0.0350976
										Rinl	1.22132	0.0092666		Eras	-1.20156	0.00832438
										Pmaip1	1.22072	0.0445642		Cacnb3	-1.20155	0.00643557
										1700086D15Rik	1.22068	0.0415913		Sh3bgrl2	-1.20152	0.00185672
										Ugt1a7c	1.22041	0.0497617		Sema6d	-1.20139	0.0486926
										Wdr20rt	1.2203	0.046768		Gpr37	-1.20138	0.0495855
										Tekt4	1.21999	0.00892029		Lbp	-1.20123	0.0178993
										Zfp114	1.21987	0.00284176		Clca5	-1.20077	0.0386365
										Zfp553	1.2191	0.0447565		Pdia5	-1.20009	0.00373451
										Slc35c2	1.21902	0.048866
										Ldoc1l	1.21901	0.0112679
										Pla2g4e	1.21869	0.00888147
										B4galt6	1.21855	0.0409925
										Dio3	1.21806	0.0313822
										1700122E12Rik	1.21785	0.0477631
										Naip5	1.21744	0.00468439
										BC033916	1.21716	0.0128794
										Tk1	1.21689	0.011377
										5330439B14Rik	1.21651	0.0266
										LOC102640192	1.2163	0.037288
										Arf1	1.2153	0.0290161
										5033403H07Rik	1.21528	0.00588677
										Tspan5	1.21424	0.00709914
										Foxo6	1.2142	0.0327829
										Cemip	1.21384	0.0364359
										Olfr1183	1.21378	0.0325983
										Igsf23	1.21377	0.0190535
										Snord42a	1.21367	0.033695
										Acsl5	1.21351	0.0444624
										Snora17	1.21173	0.0191151
										Pfkfb4	1.21135	0.0252175
										Plin3	1.2113	0.00334481
										Agpat9	1.21024	0.0372525
										Ssxb5	1.21023	0.00706258
										Tnnc2	1.2099	0.0102006
										Mrgprb5	1.20951	0.00670979
										Fut7	1.20932	0.0446181
										Snord15a	1.20923	0.0203831
										Apol7a	1.20882	0.0476151
										Klf14	1.20861	0.0160635
										Scgb2b23-ps	1.20853	0.037765
										Blcap	1.20767	0.0116203
										Adcy7	1.20724	0.0411805
										9330182L06Rik	1.20699	0.0402166
										Gpt	1.20693	0.0309857
										Snora7a	1.20649	0.0232372
										Snord89	1.20639	0.0275264
										Slc34a3	1.20631	0.0148268
										Rnf182	1.20568	0.00998319
										LOC102640313	1.20439	0.0252404
										Nek10	1.20436	0.0102382
										Pi4k2b	1.20308	0.00598662
										AA415398	1.20259	0.0116989
										Cyp2b19	1.20233	0.00636721
										Garem	1.20211	0.0097575
										Inpp4a	1.20172	0.00911786
										Otub2	1.20172	0.032857
										AA986860	1.20108	0.011986
										Btnl2	1.20101	0.0434263
										Fam132a	1.20069	0.0370598
										4930525D18Rik	1.20065	0.0151734
										Kank3	1.20031	0.0424175
										Fam131a	1.20011	0.00447712
										Snord49a	1.20001	0.0468921
