# Supplementary material for: Akkermansia muciniphila ameliorates the age-related decline in colonic mucus thickness and attenuates immune activation in accelerated aging Ercc1−/Δ7 mice
Source: Immun Ageing. 2019 Mar 8;16:6. doi: 10.1186/s12979-019-0145-z (PMC6408808; doi:10.1186/s12979-019-0145-z)
Supplement: Supplementary file 2 — Gene set enrichment analysis (GSEA) results of ileum and colon. Only significantly enriched pathways (FDR < 0.2) are included. (XLSX 25 kb) [file 12979_2019_145_MOESM2_ESM.xlsx]

## Sheet: ILEUM
Enriched up-regulated pathways (FDR<0.2) ILEUM
NAME	NES	p-value	FDR q-value
KEGG_FAT.DIGESTION.AND.ABSORPTION	1.9964	0	0.115816
ANTIGEN.PRESENTATION.FOLDING.ASSEMBLY.AND.PEPTIDE.LOADING.OF.CLASS.I.MHC	1.97019	0	0.0816125
Enriched down-regulated pathways (FDR<0.2) ILEUM
NAME	NES	p-value	FDR q-value
CHOLESTEROL.BIOSYNTHESIS	-2.44391	0	0.0012069
KEGG_BIOSYNTHESIS.OF.UNSATURATED.FATTY.ACIDS	-2.32066	0	0.000603448
WP103.CHOLESTEROL.BIOSYNTHESIS	-2.29548	0	0.00122779
KEGG_FATTY.ACID.ELONGATION	-2.20235	0	0.00247169
KEGG_STEROID.BIOSYNTHESIS	-2.17581	0	0.00272839
KEGG_N.GLYCAN.BIOSYNTHESIS	-2.07945	0	0.00791488
KEGG_TERPENOID.BACKBONE.BIOSYNTHESIS	-2.07041	0	0.00818283
ACTIVATION.OF.GENE.EXPRESSION.BY.SREBF.SREBP.	-1.99034	0	0.0252422
BIOSYNTHESIS.OF.THE.N.GLYCAN.PRECURSOR.DOLICHOL.LIPID.LINKED.OLIGOSACCHARIDE.LLO.AND.TRANSFER.TO.A.NASCENT.PROTEIN	-1.89682	0	0.0723132
REGULATION.OF.CHOLESTEROL.BIOSYNTHESIS.BY.SREBP.SREBF.	-1.85371	0	0.102457
WP401.MITOCHONDRIAL.LC.FATTY.ACID.BETA.OXIDATION	-1.81242	0.0040404	0.144188
ASPARAGINE.N.LINKED.GLYCOSYLATION	-1.78748	0	0.171175
ECM.PROTEOGLYCANS	-1.7767	0	0.176316
EXTRACELLULAR.MATRIX.ORGANIZATION	-1.76052	0	0.192943
RECYCLING.OF.BILE.ACIDS.AND.SALTS	-1.73725	0.0101215	0.195486
KEGG_PROPANOATE.METABOLISM	-1.72438	0.00387597	0.1964
INHIBITION.OF.THE.PROTEOLYTIC.ACTIVITY.OF.APC.C.REQUIRED.FOR.THE.ONSET.OF.ANAPHASE.BY.MITOTIC.SPINDLE.CHECKPOINT.COMPONENTS	-1.72134	0.0123967	0.191683
KEGG_BUTANOATE.METABOLISM	-1.71286	0.00788955	0.196071

## Sheet: COLON
Enriched up-regulated pathways (FDR<0.2) COLON
NAME	NES	p-value	FDR q-value
REPRODUCTION	1.85626	0.00182482	0.108665
FERTILIZATION	1.86001	0	0.138782
REGULATION.OF.BETA.CELL.DEVELOPMENT	1.86998	0.00191205	0.18544
Enriched down-regulated pathways (FDR<0.2) COLON
NAME	NES	p-value	FDR q-value
MITOTIC.PROMETAPHASE	-2.54426	0	0
RESOLUTION.OF.SISTER.CHROMATID.COHESION	-2.41434	0	0
KEGG_DNA.REPLICATION	-2.30449	0	0.000489583
DNA.STRAND.ELONGATION	-2.30445	0	0.000367188
S.PHASE	-2.29888	0	0.00029375
SEPARATION.OF.SISTER.CHROMATIDS	-2.26786	0	0.000244792
MITOTIC.M.M.G1.PHASES	-2.25682	0	0.000209821
CELL.CYCLE.MITOTIC	-2.23644	0	0.000183594
MITOTIC.METAPHASE.AND.ANAPHASE	-2.23632	0	0.000163194
CELL.CYCLE	-2.21362	0	0.00044961
MITOTIC.ANAPHASE	-2.21317	0	0.000541843
WP150.DNA.REPLICATION	-2.20753	0	0.000622425
ACTIVATION.OF.THE.PRE.REPLICATIVE.COMPLEX	-2.20652	0	0.000574546
SYNTHESIS.OF.DNA	-2.1937	0	0.000533507
DNA.REPLICATION	-2.17369	0	0.000597728
WP413.G1.TO.S.CELL.CYCLE.CONTROL	-2.13659	0	0.00166557
M.PHASE	-2.12456	0	0.00200699
CHROMOSOME.MAINTENANCE	-2.102	0	0.00295992
G1.S.TRANSITION	-2.06542	0	0.0051417
KEGG_INTESTINAL.IMMUNE.NETWORK.FOR.IGA.PRODUCTION	-2.06424	0	0.00510806
NUCLEOSOME.ASSEMBLY	-2.0528	0	0.00570919
MITOTIC.G1.G1.S.PHASES	-2.05019	0	0.00565194
M.G1.TRANSITION	-2.03998	0	0.00624939
PREFOLDIN.MEDIATED.TRANSFER.OF.SUBSTRATE.TO.CCT.TRIC	-2.03601	0	0.00641495
DNA.REPLICATION.PRE.INITIATION	-2.02773	0	0.00674349
KEGG_CYTOKINE.CYTOKINE.RECEPTOR.INTERACTION	-2.02224	0	0.00682916
E2F.MEDIATED.REGULATION.OF.DNA.REPLICATION	-2.02076	0	0.00684341
TELOMERE.C.STRAND.LAGGING.STRAND.SYNTHESIS	-2.01245	0	0.00744357
KEGG_BASE.EXCISION.REPAIR	-2.00555	0	0.00759417
COOPERATION.OF.PREFOLDIN.AND.TRIC.CCT.IN.ACTIN.AND.TUBULIN.FOLDING	-1.99787	0	0.00808531
WP190.CELL.CYCLE	-1.98053	0	0.00942638
COLLAGEN.BIOSYNTHESIS.AND.MODIFYING.ENZYMES	-1.97405	0	0.00992869
DEPOSITION.OF.NEW.CENPA.CONTAINING.NUCLEOSOMES.AT.THE.CENTROMERE	-1.97072	0	0.0100333
SEROTONIN.NEUROTRANSMITTER.RELEASE.CYCLE	-1.96236	0	0.0106026
KEGG_LEISHMANIASIS	-1.9623	0	0.0103407
DOPAMINE.NEUROTRANSMITTER.RELEASE.CYCLE	-1.95806	0.00207039	0.0103807
ASSEMBLY.OF.COLLAGEN.FIBRILS.AND.OTHER.MULTIMERIC.STRUCTURES	-1.94977	0	0.0111057
KINESINS	-1.93751	0	0.0121373
G1.S.SPECIFIC.TRANSCRIPTION	-1.93576	0.00194553	0.0119757
LAGGING.STRAND.SYNTHESIS	-1.92403	0	0.0129379
COLLAGEN.FORMATION	-1.90964	0	0.0147158
REGULATION.OF.DNA.REPLICATION	-1.87839	0.00217865	0.0206039
CHEMOKINE.RECEPTORS.BIND.CHEMOKINES	-1.87195	0	0.0220307
CHOLESTEROL.BIOSYNTHESIS	-1.86695	0.00215983	0.0223023
TELOMERE.MAINTENANCE	-1.85385	0	0.0250711
REMOVAL.OF.LICENSING.FACTORS.FROM.ORIGINS	-1.84131	0	0.0284427
KEGG_HEMATOPOIETIC.CELL.LINEAGE	-1.84116	0	0.0279307
WP458.INFLAMMATORY.RESPONSE.PATHWAY	-1.82982	0.00218341	0.0311111
DNA.DAMAGE.TELOMERE.STRESS.INDUCED.SENESCENCE	-1.82071	0.00198807	0.0338276
KEGG_RHEUMATOID.ARTHRITIS	-1.81592	0	0.0346139
WP2432.SPINAL.CORD.INJURY	-1.81512	0	0.0341393
ACETYLCHOLINE.NEUROTRANSMITTER.RELEASE.CYCLE	-1.81379	0.00420168	0.0339995
KEGG_PERTUSSIS	-1.81111	0	0.0341805
KEGG_NF.KAPPA.B.SIGNALING.PATHWAY	-1.80704	0	0.0350075
EXTENSION.OF.TELOMERES	-1.79943	0.00613497	0.0366272
KEGG_CELL.CYCLE	-1.7988	0	0.0362695
MHC.CLASS.II.ANTIGEN.PRESENTATION	-1.79614	0	0.0365725
KEGG_TNF.SIGNALING.PATHWAY	-1.79465	0	0.0364018
BIOC_NKTPATHWAY	-1.7941	0.00222222	0.0359149
NOREPINEPHRINE.NEUROTRANSMITTER.RELEASE.CYCLE	-1.78592	0.00590551	0.0382819
ASSEMBLY.OF.THE.PRE.REPLICATIVE.COMPLEX	-1.78242	0	0.0387331
WP103.CHOLESTEROL.BIOSYNTHESIS	-1.78195	0.010352	0.0383743
KEGG_TUBERCULOSIS	-1.77594	0	0.0402311
PROCESSIVE.SYNTHESIS.ON.THE.LAGGING.STRAND	-1.77273	0.00403226	0.0407664
KEGG_NUCLEOTIDE.EXCISION.REPAIR	-1.77082	0	0.0408918
MEIOTIC.SYNAPSIS	-1.76823	0	0.0413983
REGULATION.OF.MITOTIC.CELL.CYCLE	-1.76226	0	0.0428631
SWITCHING.OF.ORIGINS.TO.A.POST.REPLICATIVE.STATE	-1.7583	0.00454545	0.043584
G0.AND.EARLY.G1	-1.75828	0.00627615	0.0429523
REPAIR.SYNTHESIS.OF.PATCH.27.30.BASES.LONG.BY.DNA.POLYMERASE	-1.75509	0.0102881	0.0433858
ORC1.REMOVAL.FROM.CHROMATIN	-1.75357	0	0.0434862
GLUCAGON.LIKE.PEPTIDE.1.GLP1.REGULATES.INSULIN.SECRETION	-1.75256	0.00447427	0.0433177
REPAIR.SYNTHESIS.FOR.GAP.FILLING.BY.DNA.POLYMERASE.IN.TC.NER	-1.74844	0.0123711	0.0443943
ACTIVATION.OF.ATR.IN.RESPONSE.TO.REPLICATION.STRESS	-1.7473	0.00219298	0.0444767
FORMATION.OF.TUBULIN.FOLDING.INTERMEDIATES.BY.CCT.TRIC	-1.74112	0.0107991	0.0466112
APC.C.MEDIATED.DEGRADATION.OF.CELL.CYCLE.PROTEINS	-1.73812	0	0.0474038
KEGG_AMOEBIASIS	-1.73796	0	0.0468465
KEGG_CELL.ADHESION.MOLECULES.CAMS.	-1.73263	0	0.0484485
G2.M.CHECKPOINTS	-1.73079	0.00220751	0.0487015
LIGAND.GATED.ION.CHANNEL.TRANSPORT	-1.72739	0	0.0494731
G.PROTEIN.ACTIVATION	-1.72659	0.00213675	0.0492309
MEIOTIC.RECOMBINATION	-1.72396	0.0021322	0.0500318
EXTRACELLULAR.MATRIX.ORGANIZATION	-1.71883	0	0.0517013
BIOC_NDKDYNAMINPATHWAY	-1.71566	0.0116959	0.0525174
WP166.APOPTOSIS.MODULATION.BY.HSP70	-1.71555	0.0131579	0.0519169
KEGG_MALARIA	-1.7151	0	0.0515713
KEGG_STAPHYLOCOCCUS.AUREUS.INFECTION	-1.7142	0.00221239	0.0513221
GAP.FILLING.DNA.REPAIR.SYNTHESIS.AND.LIGATION.IN.TC.NER	-1.71222	0.010661	0.0516319
GAP.FILLING.DNA.REPAIR.SYNTHESIS.AND.LIGATION.IN.GG.NER	-1.70556	0.0110865	0.0543527
MEIOSIS	-1.70257	0.00224719	0.055047
CELL.CYCLE.CHECKPOINTS	-1.7009	0	0.0552738
KEGG_OSTEOCLAST.DIFFERENTIATION	-1.697	0.00238095	0.056628
KEGG_INFLAMMATORY.BOWEL.DISEASE.IBD.	-1.69674	0.00438597	0.0561314
L1CAM.INTERACTIONS	-1.68975	0	0.0592382
KEGG_TYPE.I.DIABETES.MELLITUS	-1.68492	0.00431965	0.0612148
STING.MEDIATED.INDUCTION.OF.HOST.IMMUNE.RESPONSES	-1.68088	0.0160321	0.0628599
AQUAPORIN.MEDIATED.TRANSPORT	-1.6706	0.00638298	0.0680458
HOST.INTERACTIONS.OF.HIV.FACTORS	-1.66999	0	0.0678038
KEGG_PHAGOSOME	-1.66945	0	0.0675224
G.ALPHA.Z.SIGNALLING.EVENTS	-1.66754	0.0124224	0.0680051
KEGG_ASTHMA	-1.66511	0.00854701	0.0689379
WP222.CYTOKINES.AND.INFLAMMATORY.RESPONSE.BIOCARTA.	-1.66317	0.00206612	0.0693868
GENERATION.OF.SECOND.MESSENGER.MOLECULES	-1.65788	0.0151515	0.0720083
MOLECULES.ASSOCIATED.WITH.ELASTIC.FIBRES	-1.65434	0.0154525	0.0733643
CONDENSATION.OF.PROPHASE.CHROMOSOMES	-1.64838	0.0121212	0.0765486
BIOC_CSKPATHWAY	-1.64633	0.0142276	0.0770167
BIOC_AMIPATHWAY	-1.64381	0.0334646	0.077836
WP1271.TOLL.LIKE.RECEPTOR.SIGNALING.PATHWAY	-1.63968	0	0.0798894
ELASTIC.FIBRE.FORMATION	-1.63943	0.00652174	0.0793201
KEGG_GRAFT.VERSUS.HOST.DISEASE	-1.63685	0.017094	0.0802507
IRF3.MEDIATED.INDUCTION.OF.TYPE.I.IFN	-1.63588	0.0107759	0.0802696
BIOC_NOS1PATHWAY	-1.63462	0.020202	0.0804376
BIOC_INFLAMPATHWAY	-1.63424	0.0199557	0.079909
REGULATION.OF.APC.C.ACTIVATORS.BETWEEN.G1.S.AND.EARLY.ANAPHASE	-1.63081	0.00446429	0.0813854
PD.1.SIGNALING	-1.62443	0.025974	0.0851427
CYCLIN.A.B1.ASSOCIATED.EVENTS.DURING.G2.M.TRANSITION	-1.62055	0.0250522	0.0867835
BIOC_CCR5PATHWAY	-1.61959	0.0231092	0.0868579
KEGG_MORPHINE.ADDICTION	-1.61636	0.00208333	0.0882879
BIOC_ATMPATHWAY	-1.61213	0.038055	0.0906581
WP2087.MIRNA.REGULATION.OF.DNA.DAMAGE.RESPONSE	-1.60898	0	0.0922951
FACTORS.INVOLVED.IN.MEGAKARYOCYTE.DEVELOPMENT.AND.PLATELET.PRODUCTION	-1.60523	0	0.0944811
WP571.FAS.PATHWAY.AND.STRESS.INDUCTION.OF.HSP.REGULATION	-1.60512	0.00655022	0.0938045
PRC2.METHYLATES.HISTONES.AND.DNA	-1.60299	0.0159091	0.0945662
WP1496.OXIDATIVE.DAMAGE	-1.59938	0.020362	0.0967013
THE.ROLE.OF.NEF.IN.HIV.1.REPLICATION.AND.DISEASE.PATHOGENESIS	-1.59677	0.0154185	0.0980884
KEGG_ECM.RECEPTOR.INTERACTION	-1.59412	0.0109649	0.0995128
INTERFERON.GAMMA.SIGNALING	-1.59289	0.00639659	0.0995684
BIOC_CASPASEPATHWAY	-1.59021	0.0256959	0.100856
WP578.LEPTIN.INSULIN.OVERLAP	-1.58774	0.0334029	0.102065
KEGG_MISMATCH.REPAIR	-1.58321	0.0292276	0.105046
BIOC_PGC1APATHWAY	-1.58046	0.0268041	0.106462
KEGG_ETHER.LIPID.METABOLISM	-1.57897	0.0083682	0.106925
KEGG_ALLOGRAFT.REJECTION	-1.56886	0.0127119	0.114508
KEGG_TOXOPLASMOSIS	-1.56802	0	0.114421
TRP.CHANNELS	-1.56478	0.0221328	0.116369
CYTOKINE.SIGNALING.IN.IMMUNE.SYSTEM	-1.56389	0	0.116377
CENTROSOME.MATURATION	-1.56387	0.00655022	0.11556
VASOPRESSIN.REGULATES.RENAL.WATER.HOMEOSTASIS.VIA.AQUAPORINS	-1.56236	0.00472813	0.115887
BIOC_TOB1PATHWAY	-1.55867	0.0336842	0.118574
GLUCAGON.SIGNALING.IN.METABOLIC.REGULATION	-1.55756	0.0253165	0.118608
WP1253.TYPE.II.INTERFERON.SIGNALING.IFNG.	-1.55576	0.0112108	0.119369
SCAVENGING.BY.CLASS.A.RECEPTORS	-1.55333	0.035124	0.120661
SIGNALING.BY.FGFR2.MUTANTS	-1.55202	0.0212766	0.120998
ECM.PROTEOGLYCANS	-1.55151	0.0103306	0.120704
RECRUITMENT.OF.MITOTIC.CENTROSOME.PROTEINS.AND.COMPLEXES	-1.55029	0.011236	0.120994
KEGG_AUTOIMMUNE.THYROID.DISEASE	-1.54977	0.00672646	0.120562
HOMOLOGOUS.RECOMBINATION.REPAIR	-1.54948	0.039749	0.120046
KEGG_TOLL.LIKE.RECEPTOR.SIGNALING.PATHWAY	-1.54918	0.0045977	0.119445
HOMOLOGOUS.RECOMBINATION.REPAIR.OF.REPLICATION.INDEPENDENT.DOUBLE.STRAND.BREAKS	-1.5487	0.0382166	0.119089
G2.M.TRANSITION	-1.54685	0.00224215	0.119804
GLOBAL.GENOMIC.NER.GG.NER.	-1.54552	0.0208817	0.120173
KEGG_CHAGAS.DISEASE.AMERICAN.TRYPANOSOMIASIS.	-1.54493	0.00669643	0.119871
FGFR2.LIGAND.BINDING.AND.ACTIVATION	-1.54321	0.0296443	0.12065
IMMUNOREGULATORY.INTERACTIONS.BETWEEN.A.LYMPHOID.AND.A.NON.LYMPHOID.CELL	-1.54225	0.0117647	0.120638
OPIOID.SIGNALLING	-1.54188	0.00694444	0.120301
CDC20.PHOSPHO.APC.C.MEDIATED.DEGRADATION.OF.CYCLIN.A	-1.54173	0.0113379	0.119635
ACTIVATED.POINT.MUTANTS.OF.FGFR2	-1.53937	0.0308008	0.120908
GABA.RECEPTOR.ACTIVATION	-1.53651	0.0152838	0.122896
COSTIMULATION.BY.THE.CD28.FAMILY	-1.53476	0.0155211	0.123578
KEGG_SYSTEMIC.LUPUS.ERYTHEMATOSUS	-1.5312	0.00211864	0.126143
G.ALPHA.I.SIGNALLING.EVENTS	-1.53081	0	0.125669
APC.C.CDH1.MEDIATED.DEGRADATION.OF.CDC20.AND.OTHER.APC.C.CDH1.TARGETED.PROTEINS.IN.LATE.MITOSIS.EARLY.G1	-1.53078	0.004914	0.124912
WP298.G13.SIGNALING.PATHWAY	-1.52667	0.0197368	0.127869
KEGG_PRIMARY.IMMUNODEFICIENCY	-1.52478	0.0239651	0.129013
AXON.GUIDANCE	-1.52261	0	0.130277
KEGG_NOD.LIKE.RECEPTOR.SIGNALING.PATHWAY	-1.51823	0.0137931	0.133872
KEGG_VIRAL.MYOCARDITIS	-1.51598	0.0190678	0.135351
MISMATCH.REPAIR.MMR.DIRECTED.BY.MSH2.MSH6.MUTSALPHA.	-1.51204	0.0666667	0.138402
INTERFERON.SIGNALING	-1.51099	0.00248756	0.138718
INSULIN.PROCESSING	-1.509	0.0419287	0.1398
WP2075.ALZHEIMERS.DISEASE	-1.50849	0.0185615	0.139415
KEGG_HTLV.I.INFECTION	-1.50391	0	0.143211
RNA.POLYMERASE.I.PROMOTER.OPENING	-1.50329	0.0487805	0.142975
MITOTIC.G2.G2.M.PHASES	-1.50259	0.00462963	0.142815
BIOC_NO1PATHWAY	-1.49985	0.0241758	0.144908
NCAM1.INTERACTIONS	-1.49088	0.0173536	0.153206
SCF.SKP2.MEDIATED.DEGRADATION.OF.P27.P21	-1.48589	0.0226244	0.157815
VPU.MEDIATED.DEGRADATION.OF.CD4	-1.48142	0.0173536	0.161925
KEGG_RAP1.SIGNALING.PATHWAY	-1.48129	0	0.161186
KEGG_GLUTATHIONE.METABOLISM	-1.48066	0.0262009	0.160925
MITOTIC.PROPHASE	-1.47784	0.00453515	0.16327
BIOC_DEATHPATHWAY	-1.47756	0.0289855	0.162674
BIOC_EDG1PATHWAY	-1.47635	0.0434783	0.16323
ACTIVATION.OF.APC.C.AND.APC.C.CDC20.MEDIATED.DEGRADATION.OF.MITOTIC.PROTEINS	-1.47584	0.0213777	0.163016
REGULATION.OF.ACTIN.DYNAMICS.FOR.PHAGOCYTIC.CUP.FORMATION	-1.47396	0.0290179	0.164255
ANTIGEN.ACTIVATES.B.CELL.RECEPTOR.BCR.LEADING.TO.GENERATION.OF.SECOND.MESSENGERS	-1.47361	0.0469083	0.163821
KEGG_APOPTOSIS	-1.47297	0.00934579	0.163658
WP200.COMPLEMENT.ACTIVATION.CLASSICAL.PATHWAY	-1.47058	0.0513347	0.165599
CRMPS.IN.SEMA3A.SIGNALING	-1.47011	0.0809129	0.165265
LOSS.OF.PROTEINS.REQUIRED.FOR.INTERPHASE.MICROTUBULE.ORGANIZATION.FROM.THE.CENTROSOME	-1.46455	0.021645	0.170817
SEMAPHORIN.INTERACTIONS	-1.46376	0.0198238	0.170857
KEGG_CIRCADIAN.ENTRAINMENT	-1.4636	0.0111857	0.170143
MISMATCH.REPAIR.MMR.DIRECTED.BY.MSH2.MSH3.MUTSBETA.	-1.46243	0.0694737	0.170609
LOSS.OF.NLP.FROM.MITOTIC.CENTROSOMES	-1.46026	0.0299145	0.172224
SENESCENCE.ASSOCIATED.SECRETORY.PHENOTYPE.SASP.	-1.45884	0.0197802	0.172813
HEMOSTASIS	-1.45621	0	0.174719
ADP.SIGNALLING.THROUGH.P2Y.PURINOCEPTOR.12	-1.45263	0.0548523	0.178559
KEGG_AFRICAN.TRYPANOSOMIASIS	-1.45254	0.0501089	0.177762
KEGG_AMYOTROPHIC.LATERAL.SCLEROSIS.ALS.	-1.45047	0.0371179	0.179352
WP385.MYOMETRIAL.RELAXATION.AND.CONTRACTION.PATHWAYS	-1.44879	0.00230415	0.180357
KEGG_MEASLES	-1.4468	0.00227273	0.181772
KEGG_CHEMOKINE.SIGNALING.PATHWAY	-1.44611	0.00232558	0.181661
KEGG_T.CELL.RECEPTOR.SIGNALING.PATHWAY	-1.44532	0.00688073	0.181761
MISMATCH.REPAIR	-1.44108	0.0824742	0.186124
WP1270.ENDOCHONDRAL.OSSIFICATION	-1.43936	0.0269151	0.187327
BIOC_P53PATHWAY	-1.43649	0.0861345	0.189679
NEF.MEDIATES.DOWN.MODULATION.OF.CELL.SURFACE.RECEPTORS.BY.RECRUITING.THEM.TO.CLATHRIN.ADAPTERS	-1.43486	0.0516129	0.190737
BIOC_CELLCYCLEPATHWAY	-1.43247	0.0765864	0.192972
POLO.LIKE.KINASE.MEDIATED.EVENTS	-1.43143	0.0847458	0.193487
DOUBLE.STRAND.BREAK.REPAIR	-1.43049	0.0563991	0.193704
WP2185.PURINE.METABOLISM	-1.43024	0.00742574	0.193181
APC.C.CDC20.MEDIATED.DEGRADATION.OF.MITOTIC.PROTEINS	-1.42809	0.0275862	0.195236
BIOC_HIVNEFPATHWAY	-1.42766	0.0337553	0.19488
INTERACTIONS.OF.REV.WITH.HOST.CELLULAR.PROTEINS	-1.42466	0.0617849	0.197954
WP1254.APOPTOSIS	-1.42446	0.0174673	0.197309
KEGG_SNARE.INTERACTIONS.IN.VESICULAR.TRANSPORT	-1.42445	0.0762527	0.196396
KEGG_B.CELL.RECEPTOR.SIGNALING.PATHWAY	-1.42285	0.026087	0.197542
WP2292.CHEMOKINE.SIGNALING.PATHWAY	-1.42208	0.00928074	0.197705
